# Supplementary material for: Hypoxia Aggravates Inhibition of Alveolar Epithelial Na-Transport by Lipopolysaccharide-Stimulation of Alveolar Macrophages
Source: Int J Mol Sci. 2022 Jul 27;23(15):8315. doi: 10.3390/ijms23158315 (PMC9368968; doi:10.3390/ijms23158315)
Supplement: Supplementary file 1 [file ijms-23-08315-s001.zip]

Archive with 1 entries (1 files):
- ijms-1819065-supplementary.pdf
